# Supplementary material for: Grf10 and Bas1 Regulate Transcription of Adenylate and One-Carbon Biosynthesis Genes and Affect Virulence in the Human Fungal Pathogen Candida albicans
Source: mSphere. 2017 Aug 2;2(4):e00161-17. doi: 10.1128/mSphere.00161-17 (PMC5541157; doi:10.1128/mSphere.00161-17)
Supplement: TABLE S1 [file sph004172329st1.xlsx]

## Sheet: Sheet1
Genes that are downregulated data entries 28
Orf	Gene	Sc Ortholog	Function	foldchange	P-value
orf19.4026	HIS1	HIS1	ATP phosphoribosyl transferase; enzyme of histidine biosynthesis	79.012	6.16e-11
orf19.4025	PRE1	PRE1	Putative beta 4 subunit of the 20S proteasome	40.42	1.23e-10
orf19.39	n/a	n/a	Deleted	15.487	1.12e-09
orf19.4028	RER2	RER2	Cis-prenyltransferase involved in dolichol synthesis	12.755	1.47e-08
orf19.6570	NUP	no Sc Ortholog(s)	Nucleoside permease	7.145	1.65e-08
orf19.1788	XKS1	XKS1	Putative xylulokinase	5.293	8.37e-09
orf19.1774		FDH1	Predicted formate dehydrogenase	4.51	8.99e-08
orf19.4024	RIB5	RIB5	Putative riboflavin synthase	4.482	7.32e-08
orf19.4394		no Sc ortholog(s)	Protein of unknown function	4.24	3.89e-08
orf19.1775		FDH1	Predicted dehydrogenase	4.222	4.86e-08
orf19.3870	ADE13	ADE13	Adenylosuccinate lyase; enzyme of adenine biosynthesis	4.135	4.48e-07
orf19.1932	CFL4	FRE2	C-terminus similar to ferric reductases	3.885	1.12e-08
orf19.1117		FDH1	Protein similar to Candida boidinii formate dehydrogenase	3.694	5e-08
orf19.3810		MTD1	Ortholog(s) have methylenetetrahydrofolate dehydrogenase (NAD+) activity; one-carbon metabolic process	3.519	1.36e-06
orf19.5750	SHM2	SHM2	Cytoplasmic serine hydroxymethyltransferase	3.482	1.5e-08
orf19.7484	ADE1	ADE1	Phosphoribosylaminoimadazole succinocarboxamide synthetase; enzyme of adenine biosynthesis	3.057	4.66e-08
orf19.1930	CFL5	FRE3	Ferric reductase	3.021	1.09e-06
orf19.4814		no Sc Ortholog(s)	Uncharacterized	2.955	2.15e-07
orf19.492	ADE17	ADE17	5-Aminoimidazole-4-carboxamide ribotide transformylase, enzyme of adenine biosynthesis	2.854	8.01e-07
orf19.3222		YGR125W	Predicted vacuolar protein	2.621	4.46e-07
orf19.5061	ADE5,7	ADE5,7	Phosphoribosylamine-glycine ligase and phosphoribosylformylglycinamidine cyclo-ligase; interacts with Vps34p; required for hyphal growth and virulence	2.497	1.91e-06
orf19.5838	SER2	SER2	Ortholog(s) have phosphoserine phosphatase activity, role in L-serine biosynthetic process and cytoplasm	2.478	4.58e-06
orf19.300	AIP2	DLD2	Putative actin interacting protein; Sc ortholog is D-lactate dehydrogenase	2.407	8.58e-08
orf19.5906	ADE2	ADE2	Phosphoribosylaminoimadazole carboxylase; role in adenine biosynthesis; required for normal growth and virulence	2.28	6.97e-06
orf19.4441		MCM10	Ortholog(s) have DNA replication origin binding, double-stranded DNA binding, single-stranded DNA binding activity	2.163	2.97e-07
orf19.1344		no Sc Ortholog(s)	Protein of unknown function	2.095	2.54e-06
orf19.5338	GAL4	GAL4	Zn(II)2Cys6 transcription factor; involved in control of glycolysis; ortholog of S. cerevisiae Gal4, but not involved in regulation of galactose utilization genes	2.029	4.66e-06
orf19.6317	ADE6	ADE6	5-Phosphoribosylformyl glycinamidine synthetase; adenine biosynthesis	1.97	9.74e-06
Genes that are upregulated data entries 38
Orf	Gene name	Sc. Ortholog	Function	foldchange	P-value
orf19.3548.1	WH11	HSP12	White-phase yeast transcript	0.094	1.07e-08
orf19.1868	RNR22	RNR22	Putative ribonucleoside diphosphate reductase	0.234	1.1e-07
orf19.3160	HSP12	HSP12	Heat-shock protein	0.26	1.48e-07
orf19.4216		HSP12	Putative heat shock protein	0.275	1.88e-07
orf19.2121	ALS2	SAG1	ALS family protein; role in adhesion, biofilm formation, germ tube induction	0.275	1.7e-06
orf19.2531	CSP37	OM45	Hyphal cell wall protein; role in progression of mouse systemic infection	0.279	9.37e-08
orf19.4555	ALS4	SAG1	GPI-anchored adhesin; role in adhesion, germ tube induction	0.288	2.37e-07
orf19.2633.1		no Sc ortholog(s)	Uncharacterized	0.31	9.14e-08
orf19.6689	ARG4	ARG4	Argininosuccinate lyase, catalyzes the final step in the arginine biosynthesis pathway	0.311	1.16e-06
orf19.5437	RHR2	GPP1	Glycerol 3-phosphatase; roles in osmotic tolerance, glycerol accumulation in response to salt	0.322	3.16e-06
orf19.1847	ARO10	ARO10	Aromatic decarboxylase; Ehrlich fusel oil pathway of aromatic alcohol biosynthesis	0.329	1.65e-07
orf19.2048		no Sc ortholog(s)	Protein of unknown function	0.333	1.25e-06
orf19.1863		no Sc ortholog(s)	Has domain(s) with predicted Rho guanyl-nucleotide exchange factor activity, role in regulation of Rho protein signal transduction and intracellular localization	0.372	1.34e-05
orf19.842	ASR3	no Sc ortholog(s)	Adenylyl cyclase and stress responsive protein	0.4	4.13e-08
orf19.3803	MNN22	MNN2	Alpha-1,2-mannosyltransferase; required for normal cell wall mannan	0.4	2.3e-07
orf19.125	EBP1	OYE2	NADPH oxidoreductase	0.401	1.3e-06
orf19.1862		RTC3	Possible stress protein	0.423	1.51e-05
orf19.251	GLX3	HSP31	Glutathione-independent glyoxalase	0.424	2.52e-06
orf19.1258		no Sc ortholog(s)	Adhesin-like protein	0.425	2.15e-06
orf19.3061.1		RPS22A	Sc ortholog is protein component of the small (40S) ribosomal subunit	0.431	1.22e-05
orf19.5620		YHI9	Protein of unknown function; Stationary phase enriched protein; Gcn4-regulated	0.447	1.38e-06
orf19.1473		YPL113C	2-hydroxyacid dehydrogenase domain-containing protein	0.454	2.85e-05
orf19.1149	MRF1	ETR1	Putative mitochondrial respiratory protein	0.456	2.69e-06
orf19.508	QDR1	QDR1	Putative antibiotic resistance transporter	0.457	1.34e-05
orf19.6757	GCY1	GCY1	Aldo/keto reductase; Glycerol dehydrogenase	0.472	1.17e-06
orf19.4477	CSH1	YPL088W	Aldo-keto reductase; role in fibronectin adhesion, cell surface hydrophobicity	0.475	2.51e-05
orf19.4003	TIP20	TIP20	Protein interacting with Sec20p, possibly involved in retrograde transport between the Golgi and the endoplasmic reticulum	0.498	3.78e-06
orf19.1152		no Sc ortholog(s)	Protein of unknown function; induced in core stress response	0.498	1.06e-05
orf19.6816		YJR096W	Putative xylose and arabinose reductase	0.499	5.98e-07
orf19.2769		YHR138C	Putative protease B inhibitor	0.499	3.17e-06
orf19.2047		YOR289W	Putative protein of unknown function; Hap43p-repressed gene	0.499	1.04e-05
orf19.1691		RCF2	Plasma-membrane-localized protein; Sc ortholog is cytochrome c oxidase subunit	0.499	1.54e-05
orf19.2475	PGA26	no Sc ortholog(s)	GPI-anchored adhesin-like protein of the cell wall; role in cell wall integrity	0.5	2.36e-06
orf19.4674.1	CRD2	no Sc ortholog(s)	Metallothionein; for adaptation to growth in high copper; basal transcription is cadmium-repressed	0.511	3.74e-07
orf19.2959.1		PMP3	Gene induced by hypoxia and ketoconazole; Sc ortholog is small plasma membrane protein	0.513	2.42e-06
orf19.4618	FBA1	FBA1	Fructose-bisphosphate aldolase; glycolytic enzyme	0.513	2.64e-05
orf19.4132		SNA2	Protein of unknown function; UPF0057 protein family member; localizes to the plasma membrane	0.514	8.61e-07
orf19.4309	GRP2		Methylglyoxal reductase; regulation associated with azole resistance; induced in core stress response	0.517	1.22e-06
