# Supplementary material for: Grf10 and Bas1 Regulate Transcription of Adenylate and One-Carbon Biosynthesis Genes and Affect Virulence in the Human Fungal Pathogen Candida albicans
Source: mSphere. 2017 Aug 2;2(4):e00161-17. doi: 10.1128/mSphere.00161-17 (PMC5541157; doi:10.1128/mSphere.00161-17)
Supplement: TABLE S2 [file sph004172329st2.xlsx]

## Sheet: Table S2
GOID	GO_term	Cluster frequency	Background frequency	Corrected P-value	False discovery rate	Gene(s) annotated to the term	Directly Annotated GOID List
6189	'de novo' IMP biosynthetic process	6 out of 26 genes, 23.1%	8 out of 6473 background genes, 0.1%	9.12e-12	0	ADE5,7:ADE2:ADE1:ADE17:ADE6:ADE13	30447:46938:71585:46084:44182:6144:70814:9113:6875:9405:44208:6106:6164:6189
46040	IMP metabolic process	6 out of 26 genes, 23.1%	10 out of 6473 background genes, 0.2%	6.8e-11	0	ADE5,7:ADE2:ADE1:ADE17:ADE6:ADE13	30447:46938:71585:46084:44182:6144:70814:9113:9405:6875:44208:6106:6164:6189
6188	IMP biosynthetic process	6 out of 26 genes, 23.1%	10 out of 6473 background genes, 0.2%	6.8e-11	0	ADE5,7:ADE2:ADE1:ADE17:ADE6:ADE13	30447:46938:71585:46084:44182:6144:70814:9113:9405:6875:44208:6106:6164:6189
72522	purine-containing compound biosynthetic process	7 out of 26 genes, 26.9%	54 out of 6473 background genes, 0.8%	1.58e-07	0	ADE5,7:ADE2:C4_04720W_A:ADE1:ADE17:ADE6:ADE13	55114:46938:44182:6144:9113:9396:6875:6106:6164:6189:30447:46084:71585:6730:70814:9405:44208
9127	purine nucleoside monophosphate biosynthetic process	6 out of 26 genes, 23.1%	35 out of 6473 background genes, 0.5%	4.92e-07	0	ADE5,7:ADE2:ADE1:ADE17:ADE6:ADE13	46938:44182:6144:9113:6875:6106:6164:6189:30447:71585:46084:70814:9405:44208
9168	purine ribonucleoside monophosphate biosynthetic process	6 out of 26 genes, 23.1%	35 out of 6473 background genes, 0.5%	4.92e-07	0	ADE5,7:ADE2:ADE1:ADE17:ADE6:ADE13	46938:44182:6144:9113:6875:6106:6164:6189:30447:71585:46084:70814:9405:44208
9156	ribonucleoside monophosphate biosynthetic process	6 out of 26 genes, 23.1%	38 out of 6473 background genes, 0.6%	8.3e-07	0	ADE5,7:ADE2:ADE1:ADE17:ADE6:ADE13	46938:44182:6144:9113:6875:6106:6164:6189:30447:71585:46084:70814:9405:44208
9124	nucleoside monophosphate biosynthetic process	6 out of 26 genes, 23.1%	40 out of 6473 background genes, 0.6%	1.14e-06	0	ADE5,7:ADE2:ADE1:ADE17:ADE6:ADE13	46938:44182:6144:9113:6875:6106:6164:6189:30447:71585:46084:70814:9405:44208
6164	purine nucleotide biosynthetic process	6 out of 26 genes, 23.1%	41 out of 6473 background genes, 0.6%	1.34e-06	0	ADE5,7:ADE2:ADE1:ADE17:ADE6:ADE13	46938:44182:6144:9113:6875:6106:6164:6189:30447:71585:46084:70814:9405:44208
9152	purine ribonucleotide biosynthetic process	6 out of 26 genes, 23.1%	41 out of 6473 background genes, 0.6%	1.34e-06	0	ADE5,7:ADE2:ADE1:ADE17:ADE6:ADE13	46938:44182:6144:9113:6875:6106:6164:6189:30447:71585:46084:70814:9405:44208
9260	ribonucleotide biosynthetic process	6 out of 26 genes, 23.1%	45 out of 6473 background genes, 0.7%	2.4e-06	0	ADE5,7:ADE2:ADE1:ADE17:ADE6:ADE13	46938:44182:6144:9113:6875:6106:6164:6189:30447:71585:46084:70814:9405:44208
46390	ribose phosphate biosynthetic process	6 out of 26 genes, 23.1%	50 out of 6473 background genes, 0.8%	4.62e-06	0	ADE5,7:ADE2:ADE1:ADE17:ADE6:ADE13	46938:44182:6144:9113:6875:6106:6164:6189:30447:71585:46084:70814:9405:44208
44710	single-organism metabolic process	20 out of 26 genes, 76.9%	1640 out of 6473 background genes, 25.3%	7.07e-06	0	C1_07260C_A:ADE5,7:SER2:C2_10070W_A:GAL4:AIP2:ADE2:C4_04720W_A:XKS1:CFL4:CFL5:C5_03770C_A:RIB5:HIS1:RER2:SHM2:ADE1:ADE17:ADE6:ADE13	6564:44182:435:727:9396:15677:6270:15891:6164:9231:30447:6544:45991:46084:5998:6355:30466:6348:6888:45821:6486:55114:46938:6563:6144:9113:6826:6875:105:6106:6189:71585:19408:6730:6271:70814:9405:44208:6012
1901566	organonitrogen compound biosynthetic process	10 out of 26 genes, 38.5%	309 out of 6473 background genes, 4.8%	2.07e-05	0	ADE5,7:SER2:ADE2:C4_04720W_A:RIB5:HIS1:ADE1:ADE17:ADE6:ADE13	6564:44182:9396:6164:9231:30447:46084:55114:46938:6144:9113:6875:105:6106:6189:71585:6730:70814:9405:44208
72521	purine-containing compound metabolic process	7 out of 26 genes, 26.9%	108 out of 6473 background genes, 1.7%	2.17e-05	0	ADE5,7:ADE2:C4_04720W_A:ADE1:ADE17:ADE6:ADE13	44182:9396:6164:30447:46084:55114:46938:6144:9113:6875:6106:6189:71585:6730:70814:9405:44208
9126	purine nucleoside monophosphate metabolic process	6 out of 26 genes, 23.1%	67 out of 6473 background genes, 1.0%	2.77e-05	0	ADE5,7:ADE2:ADE1:ADE17:ADE6:ADE13	44182:6164:30447:46084:46938:6144:9113:6875:6106:6189:71585:70814:9405:44208
9167	purine ribonucleoside monophosphate metabolic process	6 out of 26 genes, 23.1%	67 out of 6473 background genes, 1.0%	2.77e-05	0	ADE5,7:ADE2:ADE1:ADE17:ADE6:ADE13	44182:6164:30447:46084:46938:6144:9113:6875:6106:6189:71585:70814:9405:44208
9161	ribonucleoside monophosphate metabolic process	6 out of 26 genes, 23.1%	70 out of 6473 background genes, 1.1%	3.62e-05	0	ADE5,7:ADE2:ADE1:ADE17:ADE6:ADE13	44182:6164:30447:46084:46938:6144:9113:6875:6106:6189:71585:70814:9405:44208
9113	purine nucleobase biosynthetic process	4 out of 26 genes, 15.4%	15 out of 6473 background genes, 0.2%	3.92e-05	0	ADE5,7:ADE2:C4_04720W_A:ADE1	44182:9396:6164:30447:46084:55114:46938:6144:9113:6875:6106:6189:71585:6730:70814:9405
9123	nucleoside monophosphate metabolic process	6 out of 26 genes, 23.1%	72 out of 6473 background genes, 1.1%	4.29e-05	0	ADE5,7:ADE2:ADE1:ADE17:ADE6:ADE13	44182:6164:30447:46084:46938:6144:9113:6875:6106:6189:71585:70814:9405:44208
9150	purine ribonucleotide metabolic process	6 out of 26 genes, 23.1%	76 out of 6473 background genes, 1.2%	5.94e-05	0	ADE5,7:ADE2:ADE1:ADE17:ADE6:ADE13	44182:6164:30447:46084:46938:6144:9113:6875:6106:6189:71585:70814:9405:44208
6163	purine nucleotide metabolic process	6 out of 26 genes, 23.1%	77 out of 6473 background genes, 1.2%	6.42e-05	0	ADE5,7:ADE2:ADE1:ADE17:ADE6:ADE13	44182:6164:30447:46084:46938:6144:9113:6875:6106:6189:71585:70814:9405:44208
9165	nucleotide biosynthetic process	6 out of 26 genes, 23.1%	79 out of 6473 background genes, 1.2%	7.49e-05	0	ADE5,7:ADE2:ADE1:ADE17:ADE6:ADE13	44182:6164:30447:46084:46938:6144:9113:6875:6106:6189:71585:70814:9405:44208
9259	ribonucleotide metabolic process	6 out of 26 genes, 23.1%	80 out of 6473 background genes, 1.2%	8.08e-05	0	ADE5,7:ADE2:ADE1:ADE17:ADE6:ADE13	44182:6164:30447:46084:46938:6144:9113:6875:6106:6189:71585:70814:9405:44208
70813	hydrogen sulfide metabolic process	3 out of 26 genes, 11.5%	5 out of 6473 background genes, 0.1%	8.29e-05	0	ADE2:ADE1:ADE13	6164:46084:46938:6144:6106:6189:71585:70814:9405:44208
70814	hydrogen sulfide biosynthetic process	3 out of 26 genes, 11.5%	5 out of 6473 background genes, 0.1%	8.29e-05	0	ADE2:ADE1:ADE13	6164:46084:46938:6144:6106:6189:71585:70814:9405:44208
1901293	nucleoside phosphate biosynthetic process	6 out of 26 genes, 23.1%	81 out of 6473 background genes, 1.3%	8.7e-05	0	ADE5,7:ADE2:ADE1:ADE17:ADE6:ADE13	44182:6164:30447:46084:46938:6144:9113:6875:6106:6189:71585:70814:9405:44208
6144	purine nucleobase metabolic process	4 out of 26 genes, 15.4%	21 out of 6473 background genes, 0.3%	0.00016	0	ADE5,7:ADE2:C4_04720W_A:ADE1	44182:9396:6164:30447:46084:55114:46938:6144:9113:6875:6106:6189:71585:6730:70814:9405
19693	ribose phosphate metabolic process	6 out of 26 genes, 23.1%	96 out of 6473 background genes, 1.5%	0.00023	0	ADE5,7:ADE2:ADE1:ADE17:ADE6:ADE13	44182:6164:30447:46084:46938:6144:9113:6875:6106:6189:71585:70814:9405:44208
46112	nucleobase biosynthetic process	4 out of 26 genes, 15.4%	23 out of 6473 background genes, 0.4%	0.00024	0	ADE5,7:ADE2:C4_04720W_A:ADE1	44182:9396:6164:30447:46084:55114:46938:6144:9113:6875:6106:6189:71585:6730:70814:9405
44281	small molecule metabolic process	12 out of 26 genes, 46.2%	630 out of 6473 background genes, 9.7%	0.00025	0	ADE5,7:SER2:ADE2:C4_04720W_A:RIB5:HIS1:RER2:SHM2:ADE1:ADE17:ADE6:ADE13	6564:44182:9396:6164:9231:30447:6544:46084:6888:6486:55114:46938:6563:6144:9113:6875:105:6106:6189:71585:19408:6730:70814:9405:44208
1901564	organonitrogen compound metabolic process	11 out of 26 genes, 42.3%	516 out of 6473 background genes, 8.0%	0.00027	0	ADE5,7:SER2:ADE2:C4_04720W_A:RIB5:HIS1:SHM2:ADE1:ADE17:ADE6:ADE13	6564:44182:9396:6164:9231:30447:6544:46084:55114:46938:6563:6144:9113:6875:105:6106:6189:71585:6730:70814:9405:44208
1990170	stress response to cadmium ion	3 out of 26 genes, 11.5%	8 out of 6473 background genes, 0.1%	0.00046	0	ADE2:ADE1:ADE13	6164:46084:46938:6144:6106:6189:71585:70814:9405:44208
71585	detoxification of cadmium ion	3 out of 26 genes, 11.5%	8 out of 6473 background genes, 0.1%	0.00046	0	ADE2:ADE1:ADE13	6164:46084:46938:6144:6106:6189:71585:70814:9405:44208
97501	stress response to metal ion	3 out of 26 genes, 11.5%	8 out of 6473 background genes, 0.1%	0.00046	0	ADE2:ADE1:ADE13	6164:46084:46938:6144:6106:6189:71585:70814:9405:44208
46084	adenine biosynthetic process	3 out of 26 genes, 11.5%	9 out of 6473 background genes, 0.1%	0.00068	0	ADE5,7:ADE2:ADE1	44182:6164:30447:46084:46938:6144:9113:6875:6106:6189:71585:70814:9405
98754	detoxification	3 out of 26 genes, 11.5%	9 out of 6473 background genes, 0.1%	0.00068	0	ADE2:ADE1:ADE13	6164:46084:46938:6144:6106:6189:71585:70814:9405:44208
9112	nucleobase metabolic process	4 out of 26 genes, 15.4%	31 out of 6473 background genes, 0.5%	0.00086	0	ADE5,7:ADE2:C4_04720W_A:ADE1	44182:9396:6164:30447:46084:55114:46938:6144:9113:6875:6106:6189:71585:6730:70814:9405
55086	nucleobase-containing small molecule metabolic process	7 out of 26 genes, 26.9%	187 out of 6473 background genes, 2.9%	0.00089	0	ADE5,7:ADE2:C4_04720W_A:ADE1:ADE17:ADE6:ADE13	44182:9396:6164:30447:46084:55114:46938:6144:9113:6875:6106:6189:71585:6730:70814:9405:44208
1901137	carbohydrate derivative biosynthetic process	7 out of 26 genes, 26.9%	193 out of 6473 background genes, 3.0%	0.0011	0	ADE5,7:ADE2:RER2:ADE1:ADE17:ADE6:ADE13	44182:6164:30447:46084:6888:6486:46938:6144:9113:6875:6106:6189:71585:19408:70814:9405:44208
46148	pigment biosynthetic process	4 out of 26 genes, 15.4%	34 out of 6473 background genes, 0.5%	0.00126	0	ADE5,7:ADE2:C4_04720W_A:ADE1	44182:9396:6164:30447:46084:55114:46938:6144:9113:6875:6106:6189:71585:6730:70814:9405
46083	adenine metabolic process	3 out of 26 genes, 11.5%	11 out of 6473 background genes, 0.2%	0.00134	0	ADE5,7:ADE2:ADE1	44182:6164:30447:46084:46938:6144:9113:6875:6106:6189:71585:70814:9405
42440	pigment metabolic process	4 out of 26 genes, 15.4%	36 out of 6473 background genes, 0.6%	0.0016	0	ADE5,7:ADE2:C4_04720W_A:ADE1	44182:9396:6164:30447:46084:55114:46938:6144:9113:6875:6106:6189:71585:6730:70814:9405
44711	single-organism biosynthetic process	11 out of 26 genes, 42.3%	644 out of 6473 background genes, 9.9%	0.0024	0	ADE5,7:SER2:ADE2:C4_04720W_A:RIB5:HIS1:RER2:ADE1:ADE17:ADE6:ADE13	6564:44182:9396:6164:9231:30447:46084:6888:6486:55114:46938:6144:9113:6875:105:6106:6189:71585:19408:6730:70814:9405:44208
9117	nucleotide metabolic process	6 out of 26 genes, 23.1%	147 out of 6473 background genes, 2.3%	0.00284	0	ADE5,7:ADE2:ADE1:ADE17:ADE6:ADE13	44182:6164:30447:46084:46938:6144:9113:6875:6106:6189:71585:70814:9405:44208
6753	nucleoside phosphate metabolic process	6 out of 26 genes, 23.1%	152 out of 6473 background genes, 2.3%	0.00343	0	ADE5,7:ADE2:ADE1:ADE17:ADE6:ADE13	44182:6164:30447:46084:46938:6144:9113:6875:6106:6189:71585:70814:9405:44208
18130	heterocycle biosynthetic process	9 out of 26 genes, 34.6%	432 out of 6473 background genes, 6.7%	0.00393	0.0004	ADE5,7:ADE2:C4_04720W_A:RIB5:HIS1:ADE1:ADE17:ADE6:ADE13	44182:9396:6164:9231:30447:46084:55114:46938:6144:9113:6875:105:6106:6189:71585:6730:70814:9405:44208
46686	response to cadmium ion	3 out of 26 genes, 11.5%	17 out of 6473 background genes, 0.3%	0.00546	0.0008	ADE2:ADE1:ADE13	6164:46084:46938:6144:6106:6189:71585:70814:9405:44208
90407	organophosphate biosynthetic process	6 out of 26 genes, 23.1%	170 out of 6473 background genes, 2.6%	0.00648	0.0008	ADE5,7:ADE2:ADE1:ADE17:ADE6:ADE13	44182:6164:30447:46084:46938:6144:9113:6875:6106:6189:71585:70814:9405:44208
1901362	organic cyclic compound biosynthetic process	9 out of 26 genes, 34.6%	469 out of 6473 background genes, 7.2%	0.00757	0.0008	ADE5,7:ADE2:C4_04720W_A:RIB5:HIS1:ADE1:ADE17:ADE6:ADE13	44182:9396:6164:9231:30447:46084:55114:46938:6144:9113:6875:105:6106:6189:71585:6730:70814:9405:44208
9636	response to toxic substance	3 out of 26 genes, 11.5%	22 out of 6473 background genes, 0.3%	0.01221	0.0008	ADE2:ADE1:ADE13	6164:46084:46938:6144:6106:6189:71585:70814:9405:44208
1901135	carbohydrate derivative metabolic process	7 out of 26 genes, 26.9%	291 out of 6473 background genes, 4.5%	0.01573	0.0008	ADE5,7:ADE2:RER2:ADE1:ADE17:ADE6:ADE13	44182:6164:30447:46084:6888:6486:46938:6144:9113:6875:6106:6189:71585:19408:70814:9405:44208
19438	aromatic compound biosynthetic process	8 out of 26 genes, 30.8%	412 out of 6473 background genes, 6.4%	0.02057	0.0008	ADE5,7:ADE2:C4_04720W_A:HIS1:ADE1:ADE17:ADE6:ADE13	44182:9396:6164:30447:46084:55114:46938:6144:9113:6875:105:6106:6189:71585:6730:70814:9405:44208
6106	fumarate metabolic process	2 out of 26 genes, 7.7%	5 out of 6473 background genes, 0.1%	0.02233	0.0011	ADE1:ADE13	46084:46938:6189:6106:71585:70814:44208
44699	single-organism process	22 out of 26 genes, 84.6%	3173 out of 6473 background genes, 49.0%	0.02616	0.0011	C1_07260C_A:ADE5,7:SER2:C2_10070W_A:GAL4:AIP2:ADE2:C4_04720W_A:XKS1:CFL4:CFL5:C5_03770C_A:RIB5:HIS1:RER2:SHM2:NUP:ADE1:CR_01320C_A:ADE17:ADE6:ADE13	6564:44182:435:727:9396:15677:6270:15891:6164:9231:30447:6544:45991:46084:55085:5998:6355:30466:6348:6888:45821:6486:46938:55114:6563:6144:6826:9113:8272:6875:105:6106:6189:71585:19408:6730:6271:70814:15858:9405:44208:6012
44271	cellular nitrogen compound biosynthetic process	8 out of 26 genes, 30.8%	433 out of 6473 background genes, 6.7%	0.0291	0.0011	ADE5,7:ADE2:C4_04720W_A:RIB5:ADE1:ADE17:ADE6:ADE13	44182:9396:6164:9231:30447:46084:55114:46938:6144:9113:6875:6106:6189:71585:6730:70814:9405:44208
46937	phytochelatin metabolic process	2 out of 26 genes, 7.7%	6 out of 6473 background genes, 0.1%	0.03341	0.0025	ADE2:ADE1	6164:46084:46938:6144:6106:6189:71585:70814:9405
46938	phytochelatin biosynthetic process	2 out of 26 genes, 7.7%	6 out of 6473 background genes, 0.1%	0.03341	0.0024	ADE2:ADE1	6164:46084:46938:6144:6106:6189:71585:70814:9405
43043	peptide biosynthetic process	2 out of 26 genes, 7.7%	8 out of 6473 background genes, 0.1%	0.06206	0.0068	ADE2:ADE1	6164:46084:46938:6144:6106:6189:71585:70814:9405
6563	L-serine metabolic process	2 out of 26 genes, 7.7%	9 out of 6473 background genes, 0.1%	0.0796	0.0097	SER2:SHM2	6564:6544:6563:6730
43604	amide biosynthetic process	3 out of 26 genes, 11.5%	41 out of 6473 background genes, 0.6%	0.08037	0.0095	ADE2:C4_04720W_A:ADE1	9396:6164:46084:55114:46938:6144:9113:6106:6189:71585:6730:70814:9405
Accessed candidagenome.org 2/2014
