# Supplementary material for: Grf10 and Bas1 Regulate Transcription of Adenylate and One-Carbon Biosynthesis Genes and Affect Virulence in the Human Fungal Pathogen Candida albicans
Source: mSphere. 2017 Aug 2;2(4):e00161-17. doi: 10.1128/mSphere.00161-17 (PMC5541157; doi:10.1128/mSphere.00161-17)
Supplement: TABLE S3 [file sph004172329st3.xlsx]

## Sheet: Sheet1
				Accessed 2/2014
GOID	GO_term	Cluster frequency	Background frequency	Corrected P-value	False discovery rate	Gene(s) annotated to the term	Directly Annotated GOID List
7155	cell adhesion	5 out of 38 genes, 13.2%	59 out of 6473 background genes, 0.9%	0.00297	0	CSH1:RHR2:C5_02110W_A:ALS4:ALS2	44406:6114:44011:30448:7160:16337:6071:7009:915:7155:36164:9405:71502:34605:71470:34599
42732	D-xylose metabolic process	2 out of 38 genes, 5.3%	3 out of 6473 background genes, 0.0%	0.01414	0.08	C3_06860C_A:GCY1	55114:42843:35690:19568:34599
42843	D-xylose catabolic process	2 out of 38 genes, 5.3%	3 out of 6473 background genes, 0.0%	0.01414	0.0533	C3_06860C_A:GCY1	55114:42843:35690:19568:34599
22610	biological adhesion	5 out of 38 genes, 13.2%	85 out of 6473 background genes, 1.3%	0.01745	0.04	CSH1:RHR2:C5_02110W_A:ALS4:ALS2	44406:6114:44011:30448:7160:16337:7009:6071:915:7155:36164:9405:71502:34605:71470:34599
42710	biofilm formation	6 out of 38 genes, 15.8%	142 out of 6473 background genes, 2.2%	0.02188	0.036	CSH1:PGA26:WH11:RHR2:ALS2:QDR1	44406:9267:30476:55088:1900438:44011:30448:6071:6855:36164:71470:70887:1900435:15893:30447:6950:6114:31505:36171:7160:42710:1765:16337:36170:9405:36166
19566	arabinose metabolic process	2 out of 38 genes, 5.3%	4 out of 6473 background genes, 0.1%	0.02818	0.0467	C3_06860C_A:GCY1	55114:42843:35690:19568:34599
19568	arabinose catabolic process	2 out of 38 genes, 5.3%	4 out of 6473 background genes, 0.1%	0.02818	0.04	C3_06860C_A:GCY1	55114:42843:35690:19568:34599
19323	pentose catabolic process	2 out of 38 genes, 5.3%	5 out of 6473 background genes, 0.1%	0.04679	0.06	C3_06860C_A:GCY1	55114:42843:35690:19568:34599
19321	pentose metabolic process	2 out of 38 genes, 5.3%	6 out of 6473 background genes, 0.1%	0.06993	0.0667	C3_06860C_A:GCY1	55114:42843:35690:19568:34599
44011	single-species biofilm formation on inanimate substrate	5 out of 38 genes, 13.2%	119 out of 6473 background genes, 1.8%	0.08409	0.064	CSH1:PGA26:WH11:RHR2:ALS2	44406:9267:1900438:44011:30448:6071:36164:71470:70887:1900435:30447:6950:6114:31505:36171:7160:16337:36170:9405:36166
51703	intraspecies interaction between organisms	5 out of 38 genes, 13.2%	119 out of 6473 background genes, 1.8%	0.08409	0.0582	CSH1:PGA26:WH11:RHR2:ALS2	44406:9267:1900438:44011:30448:6071:36164:71470:70887:1900435:30447:6950:6114:31505:36171:7160:16337:36170:9405:36166
